# Supplementary material for: Erioflorin and Erioflorin Acetate Induce Cell Death in Advanced Prostate Cancer Through ROS Increase and NF-κB Inhibition
Source: J Xenobiot. 2025 Mar 18;15(2):45. doi: 10.3390/jox15020045 (PMC11932318; doi:10.3390/jox15020045)
Supplement: Supplementary file 1 [file jox-15-00045-s001.zip]

Archive with 1 entries (1 files):
- jox-3469324-supplementary.pdf
